# Supplementary material for: Association between Breast Cancer and Second Primary Lung Cancer among the Female Population in Taiwan: A Nationwide Population-Based Cohort Study
Source: Cancers (Basel). 2022 Jun 16;14(12):2977. doi: 10.3390/cancers14122977 (PMC9221143; doi:10.3390/cancers14122977)
Supplement: Supplementary file 1 [file cancers-14-02977-s001.zip]

Archive with 1 entries (1 files):
- cancers-1749266-supplementary.pdf
